# Supplementary material for: Methyl vinyl ketone and its analogs covalently modify PI3K and alter physiological functions by inhibiting PI3K signaling
Source: J Biol Chem. 2024 Jan 24;300(3):105679. doi: 10.1016/j.jbc.2024.105679 (PMC10881440; doi:10.1016/j.jbc.2024.105679)
Supplement: Supporting tables [file mmc2.xlsx]

## Sheet: info
	Supporting Information
	Methyl vinyl ketone and its analogs covalently modify PI3K and alter physiological functions by inhibiting PI3K signaling
	Atsushi Morimoto1, Nobumasa Takasugi1, Yuexuan Pan1, Sho Kubota1,Naoshi Dohmae2, Yumi Abiko3, Koji Uchida4, Yoshito Kumagai5, Takashi Uehara1, *
	1. Department of Medicinal Pharmacology, Graduate School of Medicine, Dentistry and Pharmaceutical Sciences, Okayama University, Okayama, Japan
	2. Biomolecular Characterization Unit, Technology Platform Division, RIKEN Center for Sustainable Resource Science, Wako, Saitama, Japan
	3. Graduate School of Biomedical Science, Nagasaki University, Nagasaki, Japan
	4. Laboratory of Food Chemistry, Graduate School of Agricultural and Life Sciences, The University of Tokyo, Tokyo, Japan
	5. Graduate School of Pharmaceutical Sciences, Kyushu University, Fukuoka, Japan
	*To whom correspondence should be addressed: Takashi Uehara, Ph.D., email: uehara-t@okayamau.ac.jp;
	File Name: Supporting Tables
	Description: 3 Supporting Tables

## Sheet: Table S1
Table S1: The list of RCS used in this study
No.	Name	Abbreviation	Structure	Molecular weight	MVK similarity (Tanimoto coefficient)	Vendor
1	Methyl vinyl ketone	MVK		70	1	Tokyo Chemical Industry
2	Acrolein	ACR		56	0.67	Tokyo Chemical Industry
3	Crotonaldehyde	CRA		70	0.67	Wako
4	Isobutylaldehyde	IBA		72	0.38	Wako
5	Formaldehyde	FOA		30	0.5	Tokyo Chemical Industry
6	Methyl etyl ketone	MEK		72	0.36	Tokyo Chemical Industry
7	Crotonic acid	CA		86	0.4	Tokyo Chemical Industry
8	Acrylamide	AA		71	0.29	Nacalai tesoue
9	Methyl isobutyl ketone	MIBK		100	0.33	Wako
10	Acetaldehyde	ACA		44	0.5	Wako
11	Glutaraldehyde	GLA		100	0.17	Tokyo Chemical Industry
12	3-(methylmercapto) propionaldehyde	3-MMPA		104	0.19	Sigma-Aldrich
13	Propionaldehyde	PRA		58	0.33	Tokyo Chemical Industry
14	Methyl acrylate	MEA		86	0.45	Tokyo Chemical Industry
15	Maleic acid	MA		116	0.21	Tokyo Chemical Industry
16	Acryloyl chloride	ACC		90	0.44	Tokyo Chemical Industry
17	trans-Cinnamaldehyde	t-CIA		132	0.33	Tokyo Chemical Industry
18	Acetophenone	AP		120	0.44	Tokyo Chemical Industry
19	Itaconic acid	IA		130	0.2	Tokyo Chemical Industry
20	3-Penten-2-one	PO		84	0.71	Sigma-Aldrich
21	Ethyl vinyl ketone	EVK		84	0.67	Sigma-Aldrich
22	Isopropenyl methyl ketone	IPMK		84	0.67	Wako
23	Methacrolein	MACR		70	0.62	Tokyo Chemical Industry
24	5-Methyl-3-hexen-2-one	MHO		112	0.56	Tokyo Chemical Industry

## Sheet: Table S2
Table S2: Modification site of MVK in PI3K p85
Position	Target	Modification	Classification	Highest Peptide Confidence	Sequence Motif
2	S	Acetyl	Post-translational	High	MsAEGYQY
7	Q	Deamidated	Artefact	High	MSAEGYqYRALYD
146	C	Carboxymethyl	Chemical derivative	High	EKKGLEcSTLYRT
146	C	Crotonaldehyde	Other	High	EKKGLEcSTLYRT
257	N	Deamidated	Artefact	High	SQTSSKnLLNARV
271	M	Oxidation	Artefact	High	SEIFSPmLFRFSA
282	N	Deamidated	Artefact	High	SAASSDnTENLIK
302	Q	Deamidated	Artefact	High	TEWNERqPAPALP
319	N	Deamidated	Artefact	High	KPTTVAnNGMNNN
320	N	Deamidated	Artefact	High	PTTVANnGMNNNM
322	M	Oxidation	Artefact	High	TVANNGmNNNMSL
323	N	Deamidated	Artefact	High	VANNGMnNNMSLQ
324	N	Deamidated	Artefact	High	ANNGMNnNMSLQD
325	N	Deamidated	Artefact	High	NNGMNNnMSLQDA
326	M	Oxidation	Artefact	High	NGMNNNmSLQDAE
329	Q	Deamidated	Artefact	High	NNNMSLqDAEWYW
364	M	Oxidation	Artefact	High	RDASTKmHGDYTL
406	N	Deamidated	Artefact	High	SVVELInHYRNES
410	N	Deamidated	Artefact	High	LINHYRnESLAQY
433	Q	Deamidated	Artefact	High	PVSKYQqDQVVKE
435	Q	Deamidated	Artefact	High	SKYQQDqVVKEDN
441	N	Deamidated	Artefact	High	QVVKEDnIEAVGK
455	Q	Deamidated	Artefact	High	LHEYNTqFQEKSR
479	M	Oxidation	Artefact	High	TSQEIQmKRTAIE
488	N	Deamidated	Artefact	High	TAIEAFnETIKIF
497	Q	Deamidated	Artefact	High	IKIFEEqCQTQER
498	C	Carboxymethyl	Chemical derivative	High	KIFEEQcQTQERY
498	C	Crotonaldehyde	Other	High	KIFEEQcQTQERY
517	N	Deamidated	Artefact	High	KFKREGnEKEIQR
525	M	Oxidation	Artefact	High	KEIQRImHNYDKL
563	M	Oxidation	Artefact	High	REIDKRmNSIKPD
564	N	Deamidated	Artefact	High	EIDKRMnSIKPDL
579	Q	Deamidated	Artefact	High	LRKTRDqYLMWLT
582	M	Oxidation	Artefact	High	TRDQYLmWLTQKG
625	N	Deamidated	Artefact	High	HDEKTWnVGSSNR
632	N	Deamidated	Artefact	High	VGSSNRnKAENLL
636	N	Deamidated	Artefact	High	NRNKAEnLLRGKR
654	Q	Deamidated	Artefact	High	VRESSKqGCYACS
654	Q	Gln->pyro-Glu	Artefact	High	VRESSKqGCYACS
656	C	Carboxymethyl	Chemical derivative	High	ESSKQGcYACSVV
656	C	Crotonaldehyde	Other	High	ESSKQGcYACSVV
659	C	Carboxymethyl	Chemical derivative	High	KQGCYAcSVVVDG
670	C	Carboxymethyl	Chemical derivative	High	DGEVKHcVINKTA

## Sheet: Table S3
Table S3: Calcuration of the modification ratio of MVK
Annotated Sequence	Modifications	Positions in Master Proteins	Theo. MH+ [Da]	Abundances (Normalized): F11: Sample, PI3K P85a control trypsin	Abundances (Normalized): F12: Sample, PI3K P85a MVK trypsin
[K].IFEEQCQTQER.[Y]	1xCrotonaldehyde [C6]	PrMT1334(PI3K_p85a) [493-503]	1480.67	0	595099
[K].IFEEQCQTQER.[Y]	1xCarboxymethyl [C6]; 1xDeamidated [Q5]	PrMT1334(PI3K_p85a) [493-503]	1469.62	0	0
[K].IFEEQCQTQER.[Y]	1xCarboxymethyl [C6]	PrMT1334(PI3K_p85a) [493-503]	1468.64	1.28907e+08	1.07931e+08
	Modification ratio of MVK to control (%)			0	0.548345
[K].KGLECSTLYR.[T]	1xCarboxymethyl [C5]	PrMT1334(PI3K_p85a) [142-151]	1227.6	64701737	56669213
[K].KGLECSTLYR.[T]	1xCrotonaldehyde [C5]	PrMT1334(PI3K_p85a) [142-151]	1239.64	0	1628108
	Modification ratio of MVK to control (%)			0	2.79277
[K].QGCYACSVVVDGEVKHCVINK.[T]	2xCarboxymethyl [C6; C17]; 1xCrotonaldehyde [C3]	PrMT1334(PI3K_p85a) [654-674]	2437.12	0	290574
[K].QGCYACSVVVDGEVKHCVINK.[T]	3xCarboxymethyl [C3; C6; C17]	PrMT1334(PI3K_p85a) [654-674]	2425.08	7.00068e+06	7.21623e+06
[K].QGCYACSVVVDGEVKHCVINK.[T]	3xCarboxymethyl [C3; C6; C17]; 1xGln->pyro-Glu [N-Term]	PrMT1334(PI3K_p85a) [654-674]	2408.06	1.18797e+06	1.49929e+06
	Modification ratio of MVK to control (%)			0	3.22641
